# Supplementary material for: TP53-Mutated Circulating Tumor DNA for Disease Monitoring in Lymphoma Patients after CAR T Cell Therapy
Source: Diagnostics (Basel). 2021 May 8;11(5):844. doi: 10.3390/diagnostics11050844 (PMC8151854; doi:10.3390/diagnostics11050844)
Supplement: Supplementary file 1 [file diagnostics-11-00844-s001.zip]

Archive with 1 entries (1 files):
- diagnostics-1180379-supplementary.pdf
